# Supplementary material for: Differential Sensitivity of Hippocampal GABAergic Neurons to Hypoxia and Ischemia-like Conditions Correlates with the Type of Calcium-Binding Protein Expressed
Source: Int J Mol Sci. 2025 Aug 18;26(16):7966. doi: 10.3390/ijms26167966 (PMC12386940; doi:10.3390/ijms26167966)
Supplement: Supplementary file 1 [file ijms-26-07966-s001.zip]

Archive with 1 entries (1 files):
- ijms-3681022-supplementary.pdf
